# Supplementary material for: Lipoic Acid Combined with Melatonin Mitigates Oxidative Stress and Promotes Root Formation and Growth in Salt-Stressed Canola Seedlings (Brassica napus L.)
Source: Molecules. 2021 May 25;26(11):3147. doi: 10.3390/molecules26113147 (PMC8197368; doi:10.3390/molecules26113147)
Supplement: Supplementary file 1 [file molecules-26-03147-s001.zip]

Archive with 1 entries (1 files):
- molecules-1195654-supplementary.pdf
